# Supplementary material for: Myocardial infarction induced by caseous mitral annular calcification: a case report
Source: Eur Heart J Case Rep. 2023 Jul 24;7(8):ytad329. doi: 10.1093/ehjcr/ytad329 (PMC10398422; doi:10.1093/ehjcr/ytad329)
Supplement: ytad329_Supplementary_Data [file ytad329_supplementary_data.zip]

Archive with 3 entries (3 files):
- 23-00140R3_Approved additional author form.pdf
- Video coro.Avi
- Video echo.avi
